# Supplementary material for: Antineoplastic effects of targeting CCR5 and its therapeutic potential for colorectal cancer liver metastasis
Source: J Cancer Res Clin Oncol. 2020 Sep 9;147(1):73–91. doi: 10.1007/s00432-020-03382-9 (PMC7810651; doi:10.1007/s00432-020-03382-9)
Supplement: Supplementary file 1 — Supplementary file1 (XLSX 12 kb) [file 432_2020_3382_MOESM1_ESM.xlsx]

## Sheet: Sheet1
Genes included in ready-made Human Cell Cycle Regulation Panel
(a)HGNC Symbol	Description
ABL 1	Proto-oncogene tyrosine-protein kinase ABL1
ANAPC2	Anaphase-promoting complex subunit 2 (APC2)
ANAPC4	Anaphase-promoting complex subunit 4 (APC4)
ATM	Serine-protein kinase ATM
ATR	Serine/threonine-protein kinase ATR
BAX	Apoptosis regulator BAX.
BCCIP	BRCA2 and CDKN1A-interacting protein (Protein TOK-1)
BCL2	Apoptosis regulator Bcl-2.
BIRC5	Baculoviral IAP repeat-containing protein 5 (Apoptosis inhibitor survivin)
BRCA1	Breast cancer type 1 susceptibility protein (RING finger protein 53)
BRCA2	Breast cancer type 2 susceptibility protein (Fanconi anemia group D1 protein)
CCNA2	Cyclin-A2 (Cyclin-A)
CCNB1	G2/mitotic-specific cyclin-B1.
CCNB2	G2/mitotic-specific cyclin-B2.
CCNC	Cyclin-C (hSRB11)
CCND1	G1/S-specific cyclin-D1 (PRAD1 oncogene)
CCND2	G1/S-specific cyclin-D2.
CCND3	G1/S-specific cyclin-D3.
CCNE1	G1/S-specific cyclin-E1.
CCNE2	G1/S-specific cyclin-E2.
CCNF	G2/mitotic-specific cyclin-F.
CCNG1	Cyclin-G1 (Cyclin-G)
CCNG2	Cyclin-G2.
CCNH	Cyclin-H (MO15-associated protein)
CCNT1	Cyclin-T1 (CycT1)
CCNT2	Cyclin-T2 (CycT2)
CDC14A	Dual specificity protein phosphatase CDC14A
CDC16	Cell division cycle protein 16 homolog (CDC16Hs)
CDC2	Cell division control protein 2 homolog
CDC20	Cell division cycle protein 20 homolog (p55CDC)
CDC25A	M-phase inducer phosphatase 1
CDC25B	M-phase inducer phosphatase
CDC25C	M-phase inducer phosphatase 3
CDC34	Ubiquitin-conjugating enzyme E2 R1
CDK2	Cell division protein kinase 2
CDK4	Cell division protein kinase 4
CDK5R1	Cyclin-dependent kinase 5 activator 1 precursor (CDK5 activator 1)
CDK6	Cell division protein kinase 6
CDK7	Cell division protein kinase 7
CDK8	Cell division protein kinase 8
CDKN1A	Cyclin-dependent kinase inhibitor 1 (p21)
CDKN1B	Cyclin-dependent kinase inhibitor 1B (p27)
CDKN2A	Cyclin-dependent kinase inhibitor 2A, isoform 4 (p14ARF)
CDKN2B	Cyclin-dependent kinase 4 inhibitor B (p14-INK4b)
CDKN3	Cyclin-dependent kinase inhibitor 3
CHEK1	Serine/threonine-protein kinase Chk1
CHEK2	Serine/threonine-protein kinase Chk2
CKS1B	Cyclin-dependent kinases regulatory subunit 1 (CKS-1)
CKS2	Cyclin-dependent kinases regulatory subunit 2 (CKS-2)
CUL1	Cullin-1 (CUL-1)
CUL2	Cullin-2 (CUL-2)
CUL3	Cullin-3 (CUL-3)
E2F1	Transcription factor E2F1 (E2F-1)
E2F2	Transcription factor E2F2 (E2F-2)
E2F3	Transcription factor E2F3 (E2F-3)
E2F4	Transcription factor E2F4 (E2F-4)
E2F5	Transcription factor E2F5 (E2F-5)
E2F6	Transcription factor E2F6 (E2F-6)
GADD45A	Growth arrest and DNA-damage-inducible protein GADD45 alpha
GTF2H1	General transcription factor IIH subunit 1
GTSE1	G2 and S phase-expressed protein 1 (B99 homolog)
JUN	Transcription factor AP-1 (Activator protein 1)
KNTC1	Kinetochore-associated protein 1 (Rough deal homolog)
KPNA2	Importin subunit alpha-2 (Karyopherin subunit alpha-2)
LGALS3	Galectin-3 (Galactose-specific lectin 3)
MAD2L1	Mitotic spindle assembly checkpoint protein MAD2A (MAD2-like 1)
MAD2L2	Mitotic spindle assembly checkpoint protein MAD2B (MAD2-like 2)
MCM2	DNA replication licensing factor MCM2
MCM3	DNA replication licensing factor MCM3
MYC	Myc proto-oncogene protein (c-Myc)
PCNA	Proliferating cell nuclear antigen (PCNA)
PLK1	Serine/threonine-protein kinase PLK1
RAD1	Cell cycle checkpoint protein RAD1
RAD17	Cell cycle checkpoint protein RAD17 (hRad17)
RAD51	DNA repair protein RAD51 homolog 1 (hRAD51)
RAD9A	Cell cycle checkpoint control protein RAD9A
RB1	Retinoblastoma-associated protein (pRb)
RBL1	Retinoblastoma-like protein 1 (107 kDa retinoblastoma- associated protein)
RBL2	Retinoblastoma-like protein 2 (130 kDa retinoblastoma- associated protein)
SKP2	S-phase kinase-associated protein 2 (F-box protein Skp2)
TFDP1	Transcription factor Dp-1 (E2F dimerization partner 1)
TFDP2	Transcription factor Dp-2 (E2F dimerization partner 2)
TP53	Cellular tumor antigen p53 (Tumor suppressor p53)
WEE1	Wee1-like protein kinase
(a) HUGO Gene Nomenclature Committee
